# Supplementary material for: Structure Learning in Bayesian Sensorimotor Integration
Source: PLoS Comput Biol. 2015 Aug 25;11(8):e1004369. doi: 10.1371/journal.pcbi.1004369 (PMC4549275; doi:10.1371/journal.pcbi.1004369)
Supplement: S1 Dataset — All data required for reproducing the results and figures presented in the paper. (ZIP) [file pcbi.1004369.s004.zip]

Archive with 29 entries (25 files):
- Results2DStructureLearningInBayesianIntegration/Correlated group with instruction/
- Results2DStructureLearningInBayesianIntegration/Correlated group with instruction/Participant19.mat
- Results2DStructureLearningInBayesianIntegration/Correlated group with instruction/Participant20.mat
- Results2DStructureLearningInBayesianIntegration/Correlated group with instruction/Participant21.mat
- Results2DStructureLearningInBayesianIntegration/Correlated group with instruction/Participant22.mat
- Results2DStructureLearningInBayesianIntegration/Correlated group with instruction/Participant23.mat
- Results2DStructureLearningInBayesianIntegration/Correlated group with instruction/Participant24.mat
- Results2DStructureLearningInBayesianIntegration/Correlated group without auditory feedback/
- Results2DStructureLearningInBayesianIntegration/Correlated group without auditory feedback/Participant13.mat
- Results2DStructureLearningInBayesianIntegration/Correlated group without auditory feedback/Participant14.mat
- Results2DStructureLearningInBayesianIntegration/Correlated group without auditory feedback/Participant15.mat
- Results2DStructureLearningInBayesianIntegration/Correlated group without auditory feedback/Participant16.mat
- Results2DStructureLearningInBayesianIntegration/Correlated group without auditory feedback/Participant17.mat
- Results2DStructureLearningInBayesianIntegration/Correlated group without auditory feedback/Participant18.mat
- Results2DStructureLearningInBayesianIntegration/Correlated group/
- Results2DStructureLearningInBayesianIntegration/Correlated group/Participant1.mat
- Results2DStructureLearningInBayesianIntegration/Correlated group/Participant2.mat
- Results2DStructureLearningInBayesianIntegration/Correlated group/Participant3.mat
- Results2DStructureLearningInBayesianIntegration/Correlated group/Participant4.mat
- Results2DStructureLearningInBayesianIntegration/Correlated group/Participant5.mat
- Results2DStructureLearningInBayesianIntegration/Correlated group/Participant6.mat
- Results2DStructureLearningInBayesianIntegration/Description.txt
- Results2DStructureLearningInBayesianIntegration/Uncorrelated group/
- Results2DStructureLearningInBayesianIntegration/Uncorrelated group/Participant10.mat
- Results2DStructureLearningInBayesianIntegration/Uncorrelated group/Participant11.mat
- Results2DStructureLearningInBayesianIntegration/Uncorrelated group/Participant12.mat
- Results2DStructureLearningInBayesianIntegration/Uncorrelated group/Participant7.mat
- Results2DStructureLearningInBayesianIntegration/Uncorrelated group/Participant8.mat
- Results2DStructureLearningInBayesianIntegration/Uncorrelated group/Participant9.mat
