# Supplementary material for: Structure Learning in Bayesian Sensorimotor Integration
Source: PLoS Comput Biol. 2015 Aug 25;11(8):e1004369. doi: 10.1371/journal.pcbi.1004369 (PMC4549275; doi:10.1371/journal.pcbi.1004369)
Supplement: S1 Dataset — All data required for reproducing the results and figures presented in the paper. (ZIP) [file pcbi.1004369.s004.zip › Results2DStructureLearningInBayesianIntegration/Description.txt]

30th of APR. 2015

This collection of data is accompanying the article:
"Structure learning in Bayesian sensorimotor integration"
Genewein, Tim and Braun, Daniel Alexander.

Please cite the corresponding publication when using this data for another publication.


For any questions regarding this description or the data in general, please contact:
tim.genewein@tuebingen.mpg.de


=======================================================================================

The data is divided into one folder per group with a single .mat file per participant inside.
To access the data, load the file with MATLAB with the following command:

	load('ParticipantX.mat')

to load the data of participant x into the MATLAB workspace.


If MATLAB is unavailable to you, use the open source alternative Octave

Octave:
http://www.gnu.org/software/octave/

or the MATLAB file format specification:
http://www.mathworks.com/help/pdf_doc/matlab/matfile_format.pdf

=======================================================================================

The data file contains a the following variables:


TrueShift (4000x2)
   (S1,S2) coordinates of the visuomotor shift in each trial (in (X,Y) dimension respectively)
           Virtual hand position is veridical hand position + true shift


DeviationFromTarget (4000x2)
   (X,Y) coordinates of the deviation of the virtual hand position from the target
         (i.e. final virtual hand position - target position)
         Since the target position is (0,0) this represents the final virtual hand position


FinalVeridicalHandPosition (4000x2)
   (X,Y) coordinates of final veridical hand position 
         (i.e. the hand position when intersecting with the vertical target plane)


Note that the Z-dimension of the previous two variables has been omitted, since they were always recorded when the participant intersected with the vertical target plane (at z=14cm). Thus the z-component of these variables is constant at z=14cm. 


-----------------------------------

IsSphereFeedbackTrial (4000x1)
   Is true (i.e. 1) if full feedback was shown in the corresponding trial 

IsNoFeedbackTrial (4000x1)
   Is true (i.e. 1) if no-feedback was shown in the corresponding trial 

IsPartialS1FeedbackTrial (4000x1)
   Is true (i.e. 1) if partial s1-feedback was shown in the corresponding trial 

IsPartialS2FeedbackTrial (4000x1)
   Is true (i.e. 1) if partial s2-feedback was shown in the corresponding trial 

-----------------------------------

TargetHit (4000x1)
   Is true (i.e. 1) the target was hit by the participant 


SessionNumber(4000x1)
   Indicates the session number of the trial (can be between 1 and 4)


PriorOverShiftCorrelationCoefficient (4000,1)
   Indicates the correlation coefficient (rho) that was used for drawing the shift from the Gaussian prior per trial
   The only possible values are -0.999 or 0


-----------------------------------

The following values stay constant throughout the experiment and are thus given as scalars


PriorOverShift.MeanS1
   Mean (in S1 dimension) of the distribution where the shift was drawn from in each trial.

PriorOverShift.MeanS2
   Mean (in S2 dimension) of the distribution where the shift was drawn from in each trial.

PriorOverShift.StdDevS1
   Standard deviation (in S1 dimension) of the distribution where the shift was drawn from in each trial.

PriorOverShift.StdDevS2
   Standard deviation (in S2 dimension) of the distribution where the shift was drawn from in each trial.


TargetPosition
   (X,Y) position of the target - was fixed at (0,0)cm throughout the entire experiment
   The Z-component of the target position was fixed at 14cm. 


-----------------------------------

The following value is only specified for participants in the instructed group. Right before no-feedback trials, participants in this group sometimes experienced a full-feedback trial where the shift was drawn from an uncorrelated distribution.

PairedIndex (4000x1)
  Integer number that is assigned to a pair of trials. One pair consists of one full feedback trial and one subsequent no-feedback trial. Both trials have the same value assigned to PairedIndex. To determine whether the full feedback trial was correlated or not, read out the corresponding PriorOverShiftCorrelationCoefficient.  The PairedIndex is a four digit number - the first digit indicates the session (1,2,3,4) and the next three digits are either 000 in case of unpaired trials or a running counter in case of paired trials.
